# Supplementary material for: Block strength training based on age-related functional consequences in older women
Source: PLoS One. 2025 May 30;20(5):e0323501. doi: 10.1371/journal.pone.0323501 (PMC12124495; doi:10.1371/journal.pone.0323501)
Supplement: S1 Data — (XLSX) [file pone.0323501.s001.xlsx]

## Sheet: BST_Data_Set
	SEX	GROUP	AGE	HEIGHT	BODY MASS	BMI	WC	%FM	%MM	AHS		TUG		2MST		5-SST		6-WS
										PRE	POST	PRE	POST	PRE	POST	PRE	POST	PRE	POST
1	Female	Experimental	62	152	67.3	29.1	96	46.1	21.9	17.25	17.15	6.1	5.9	101	106	7.9	7.9	1.5	1.6
2	Female	Experimental	61	147.5	71.2	32.7	89	44.4	24.7	16.6	15.75	6.8	10.9	115	115	21	21.5	0.85	1.2
3	Female	Experimental	65	154	62.4	26.3	89	40.6	24.4	25.4	26.7	7.2	5.9	115	120	10.4	6	1.3	1.6
4	Female	Experimental	65	151.5	52.8	23	76	36.3	24.3	26.25	27.2	5.55	5.4	127	116	10.39	7.1	1.58	1.9
5	Female	Experimental	63	145.5	57.8	27.5	79	49.5	22.6	16.6	22.3	7.95	6.2	75	105	12.63	10.6	1.3	1.7
6	Female	Experimental	64	152	62.9	27.2	87	43.8	22.4	23.95	27.65	6	7.4	89	102	11	12.6	1.5	1
7	Female	Experimental	62	156.5	85.7	35	104	52.6	20.7	27.3	28.2	6.28	6.4	102	103	9.95	5.9	1.2	1.4
8	Female	Experimental	61	154	76.8	32.4	88	49.3	21.3	23.85	28.3	7.1	5.1	71	120	10.25	6.4	1.29	1.6
9	Female	Experimental	65	151	90.1	39.5	104	52.9	20.8	25.8	27.3	9.4	7.1	59	88	10.7	7.8	0.85	1.1
10	Female	Experimental	60	154	70.2	29.6	89	44.7	23.5	28	28.9	5.1	5.2	60	80	6.8	6.8	1.79	2.3
11	Female	Experimental	60	150.5	73.5	31.4	98	42.2	22.9	24.95	26.3	7.34	6.9	103	93	12.52	9.9	1.57	1.2
12	Female	Experimental	62	153	74.2	31.7	92	48.4	21.7	27.3	26.5	6.83	5.2	69	92	10.82	7	1.34	1.7
13	Female	Experimental	60	163	104.6	39.4	120	49.8	22.6	31.85	35	8.35	8.8	65	108	12.91	9	1.11	1
14	Female	Experimental	64	147.5	78	36.2	108	51.9	20.7	19.45	18.2	7.93	5.9	89	89	12.37	10	1.07	1.5
15	Female	Experimental	68	157	93.5	37.9	109	50.4	22	22.55	21.95	8.9	9	52	74	14.8	15.2	0.94	1
16	Female	Experimental	70	150	76.7	34.1	101	52.4	19.4	20.65	17.7	6.7	6.9	50	92	13.3	9	1.6	1.6
17	Female	Experimental	67	155.5	78.3	32.4	101	47.5	23.7	14.65	19.6	8.15	7.8	91	114	8.96	8.1	1.08	1.2
18	Female	Experimental	66	157	80.5	32.7	93	50.6	19.5	19	19.4	7.2	7.4	90	106	9.06	8	1.5	1.3
19	Female	Experimental	70	163	92.5	34.8	106	42.6	25.9	26.85	31.6	8	7.3	65	91	11.3	7.9	1.03	1.3
20	Female	Experimental	69	152.5	71.1	30.6	96	47.4	21.7	24.65	27.7	7.2	5.7	71	91	11.3	8	1.1	1.5
21	Female	Experimental	70	155	65.9	27.4	86	43.9	21.6	18.75	20.3	7.1	6.6	45	88	15.4	10.1	1.8	1.6
22	Female	Experimental	67	155	75.3	31.3	70	49.7	20.3	24.85	21.7	10.34	6.9	72	76	15.15	9.2	0.74	1.3
23	Female	Experimental	70	153	83.2	35.5	99	50.3	20.1	14.05	15	11.35	8.8	72	79	15.22	9.3	0.77	1
24	Female	Experimental	70	150	57.6	25.6	80	41	23.1	20.95	20.4	7.63	7.2	106	120	6.6	5.4	1.25	1.2
25	Female	Experimental	73	150.5	57.3	25.3	83	36.3	26.7	20.55	21.1	10	10.1	65	98	12.1	12.1	0.83	1
26	Female	Experimental	74	155	61.4	25.6	81	39.7	24.4	23.3	22.9	8.7	8.9	72	99	13.5	13.5	1.3	1.4
27	Female	Experimental	72	152	76	32.9	99	49.7	21.1	17.6	16.2	10	7	84	86	12.8	9.6	0.93	1.4
28	Female	Experimental	71	149	62.3	28.1	83	45.8	21	23.3	22.3	8.39	6.8	97	95	12.1	6.3	1.03	1.6
29	Female	Experimental	71	147	47.9	22.2	76	40.5	31.1	20.25	20.2	6.73	6.6	77	85	10.72	8.8	1.41	1.7
30	Female	Experimental	74	149.4	57.8	25.9	88	40	24.2	23.1	25	6.05	5.2	126	117	7.29	5.9	1.5	1.7
31	Female	Experimental	72	155.5	88.6	36.6	110	48.2	23.1	21.6	23.2	7.4	7.3	102	112	14.82	9.3	0.93	1.1
32	Female	Experimental	73	145.5	68.7	32.5	105	49.9	25.6	19.9	20.6	9.5	7.1	56	100	11.9	6.6	0.85	1.4
33	Female	Experimental	74	153	60.3	25.8	85	33.9	28.6	25.8	29.6	13.8	10.7	65	97	27.7	18.3	0.61	1.1
34	Female	Experimental	75	154	77.9	32.8	96	49.7	21	21.7	23.8	9	6.6	81	87	26	8.1	1.2	1.5
35	Female	Experimental	80	151	60.4	26.5	91	43.8	21.1	19.9	19	10.6	10.9	68	91	14.6	14.6	0.81	1.1
36	Female	Experimental	77	160	77.8	30.4	93	47.7	21.5	8.85	22.2	10.8	7.7	70	91	18.5	11	1.13	1.4
37	Female	Experimental	80	148.5	65.1	29.5	91	47.1	21	12.5	20.6	6.8	8.7	50	82	6.5	9	0.7	1.1
38	Female	Experimental	77	141	58.1	29.3	78.9	48.8	20.3	21.75	24.4	8.52	5.9	52	99	11.35	6.1	1.14	1.3
39	Female	Experimental	79	140	53.9	27.5	79	45.8	20.2	13.455	13.4	11.03	10	84	88	11.7	12.7	0.74	0.8
40	Female	Experimental	80	162.5	85.7	32.5	95	43.9	25.7	25.45	27.6	10.93	6	48	92	14.88	6.7	1.11	1
41	Female	Control	64	162	83.2	31.7	101	45.8	21.4	29.2	29.5	7.9	8.2	63	64	11.4	11.4	1.14	1.1
42	Female	Control	61	160	76.7	30	102	48.9	20.4	25.2	24.05	6.4	10.2	64	55	16	16	0.85	1.1
43	Female	Control	62	162	85	32.4	92	48.3	22.2	17.7	24.3	9.2	8	76	88	11.8	12.1	0.92	1
44	Female	Control	62	159	77.1	30.6	100	49	20.7	15	20.5	6.86	6.8	79	65	10.91	11.3	1.59	1
45	Female	Control	60	151	81.7	35.8	108	49.8	22.1	19.3	20.15	8.4	10.3	80	75	10.75	11	1.27	1.1
46	Female	Control	64	158	94.7	37.9	101	53.7	20.1	21.45	20.7	7	6.1	79	76	13	13.2	1.2	1.3
47	Female	Control	60	153	62.2	26.6	82	44	21.4	8.65	7.3	10.55	10	49	60	15.9	15.5	1.1	1
48	Female	Control	70	150	43.5	19.3	72	28.3	22.6	8.4	12.65	9.5	9.8	48	66	10.8	10.8	0.86	1
49	Female	Control	66	143.5	86.2	41.9	101	60	16.1	21.65	21.8	9.7	10	49	48	10.4	10.2	0.88	0.8
50	Female	Control	69	148.5	53.3	24.2	84	24.9	27	17.4	17.5	6.2	5.9	119	108	6.9	7.4	1.38	1.4
51	Female	Control	67	140	67.3	34.3	104	50.3	21.2	21.25	20.9	9.1	8.9	118	105	14.6	14.5	1.29	1.4
52	Female	Control	69	155	83	34.5	111	52.6	19.6	28.5	28.45	10.1	10.2	57	70	18.8	18.8	1.06	1.1
53	Female	Control	69	154	84.8	35.8	116	52.8	20	10.6	7.9	10.2	9.6	65	70	12.9	13.7	0.76	0.8
54	Female	Control	69	149	62.6	27.3	83	45.1	20.9	21.6	20.9	6.85	5.6	68	78	13.05	13	1.36	1.4
55	Female	Control	69	158	90.9	36.4	103	49.5	22.3	23.55	23	7.7	8.1	95	88	12.7	12.5	1.09	1.1
56	Female	Control	67	151	50.4	22.1	76	35.9	22.2	16.5	15.55	11.7	12.2	66	62	11	12.3	0.78	0.7
57	Female	Control	69	155	83	34.5	111	52.6	19.6	28.5	27	10.06	10	81	78	17.9	18	1.06	1
58	Female	Control	68	146	62	29.1	93	46.8	21	19.05	18.05	7.4	8.8	91	70	12.6	12.9	1.12	1
59	Female	Control	69	152	88	38.1	112	54.4	19.5	10.65	13.45	9.48	10	87	78	9.98	11.3	1.07	1
60	Female	Control	72	145.5	72.4	28.3	86	31.4	30	21.95	22.95	10	9.9	35	35	12	11.9	1	1.1
61	Female	Control	72	168	73	27.5	90	43.4	23.8	24.9	24.65	6.3	5.4	125	126	9	8.9	1.3	1.4
62	Female	Control	76	121	28.9	19.7	73	37.6	22.9	10.5	13.4	12.4	12.4	32	48	19.3	19.3	0.9	1.2
63	Female	Control	72	164	72	26.8	87	41.4	24.3	24.15	23.8	10	9.8	40	52	21	21	1	1.2
64	Female	Control	74	157	67.2	27.3	86	45.5	20.8	21.05	19.9	9	9.8	80	78	17	16.9	1.2	1.1
65	Female	Control	71	151	77.2	33.9	95	47.9	22.7	19.35	19.45	11.6	11.5	26	26	18	18	0.62	0.8
66	Female	Control	71	155	62.7	26.1	89	51.9	21.8	15.35	13.1	7.6	7.4	115	116	14.7	14.7	1.7	2
67	Female	Control	73	151	53.8	23.6	76	37.5	23.9	23.75	23.35	10	11.4	49	62	14.6	14.6	0.95	1.3
68	Female	Control	74	147	76.3	35.3	105	49.9	21.7	8.75	8.3	7.6	11.5	25	28	28.12	28	0.5	0.6
69	Female	Control	74	159	70.2	27.8	87	42.9	23.7	20.05	19.95	7.33	8.1	53	55	13.89	13.2	1.31	1
70	Female	Control	75	159	85.9	34	111	52	19.9	19.95	23.2	11	11.7	62	60	17	19.3	0.75	0.7
71	Female	Control	72	141	59.3	29.8	87	44.2	23.5	17.65	20.7	6.83	8.3	84	70	13.12	13.4	1.42	1
72	Female	Control	73	153	67.2	28.7	92	44.2	23.1	22.65	17.6	7.4	9.6	38	37	12.9	17.4	1.5	0.9
73	Female	Control	73	157	65.6	26.6	88	40.6	24.6	22.75	24.3	9	10.5	77	81	12	12.8	1	0.9
74	Female	Control	78	145	59	28.1	88	41.8	24.3	18.35	18.8	8.3	8.2	40	53	14.9	13.1	1.2	1.4
75	Female	Control	80	149	71.3	32.1	97	37.9	25.7	23.4	24.15	8.8	8.6	35	32	16.2	14.9	1.2	1.2
76	Female	Control	80	137.8	60.3	31.7	96	49	20.6	15.4	18.3	8.2	8.4	42	55	8.5	7.1	1.1	1
77	Female	Control	80	148.5	66.6	30.2	96	47.6	21	18.45	18.2	6.7	5.9	28	25	8.9	9.6	1.3	1.3
78	Female	Control	79	141.5	68.1	34	104	53	18.5	22.2	21.9	9.9	10	36	39	16.2	16.2	0.86	1
79	Female	Control	78	153	75.8	32.4	107	45.2	23.9	18.35	18.2	10.6	10.7	40	38	12.7	12.7	0.86	1
80	Female	Control	80	153.5	86.4	36.9	108	52.4	20.4	22.85	23.05	13.5	10.2	39	45	16.4	15.2	0.4	0.5
81	Female	Control	80	143	58.2	28.5	93	42.6	23.9	17.55	16.3	11	10.9	35	24	18	19.5	0.41	0.4
82	Female	Control	80	162	61.8	23.5	87	56.4	18.1	17.55	18.7	8.31	10.2	62	88	11.72	14.7	1.26	1.1
